# Supplementary material for: Epidemiological, Clinical and Analytical Features in Lyme Borreliosis Patients Seropositive for Babesia divergens/venatorum
Source: Microorganisms. 2025 Jun 13;13(6):1383. doi: 10.3390/microorganisms13061383 (PMC12195485; doi:10.3390/microorganisms13061383)
Supplement: Supplementary file 1 [file microorganisms-13-01383-s001.zip]

Archive with 1 entries (1 files):
- microorganisms-3647513-supplementary.pdf
